# Supplementary material for: Ecological and geographical speciation in Luciliabufonivora: The evolution of amphibian obligate parasitism
Source: Int J Parasitol Parasites Wildl. 2019 Sep 22;10:218–30. doi: 10.1016/j.ijppaw.2019.09.005 (PMC6812060; doi:10.1016/j.ijppaw.2019.09.005)
Supplement: Multimedia component 1 [file mmc1.xml]

<?xml version="1.0" encoding="UTF-8" standalone="no"?><data:data><datasets><author>gerardo.ariasrobledo@bristol.ac.uk</author><type>0</type><dataset><value>3</value><reason>Other (please explain)</reason><comments>All data is already available through Genbank/BOLD systems (tables 1, 2)</comments></dataset></datasets></data:data>
